# Supplementary material for: High Frequency of Antibiotic Resistance Genes (ARGs) in the Lerma River Basin, Mexico
Source: Int J Environ Res Public Health. 2022 Oct 27;19(21):13988. doi: 10.3390/ijerph192113988 (PMC9657182; doi:10.3390/ijerph192113988)
Supplement: Supplementary file 1 [file ijerph-19-13988-s001.zip]

Archive with 1 entries (1 files):
- ijerph-1925858-supplementary.xlsx
