# Supplementary material for: High Frequency of Antibiotic Resistance Genes (ARGs) in the Lerma River Basin, Mexico
Source: Int J Environ Res Public Health. 2022 Oct 27;19(21):13988. doi: 10.3390/ijerph192113988 (PMC9657182; doi:10.3390/ijerph192113988)
Supplement: Supplementary file 1 [file ijerph-19-13988-s001.zip › ijerph-1925858-supplementary.xlsx]

## Sheet: Table S1
Table S1. Primers used for PCR amplification of the antimicrobial resistance genes.
Gene	Forward Name	Forward Sequences	Reverse Name	Reverse Sequences	Fragment Size	" at 94	Ta	" at Ta	" at 72	Cycles	References
aac(6´)-Ib-cr	AG-F	TGACCAACTGCAACGATTCC	AG.R	ACCCATAGAGCATCGCAAGGT	608	60	60.5	60	60	35	[76]
blaCTX-M	CTX-M-F	TTTGCGATGTGCAGTACCAGTAA	CTX-M-R	CGATATCGTTGGTGGTGCCATA	544	30	51	30	30	35	[77]
blaSHV	blaSHVF	ATGCGTTATATTCGCCTGTG	blaSHVR	GTTAGCGTTGCCAGTGCTCG	865	60	56	60	60	30	[78]
blaTEM1	blaTEM1F	ATAAAATTCTTGAAGACGAAA	blaTEM1R	GACAGTTACCAATGCTTAATCA	1080	60	52	60	90	30	[79]
CARB-KPC	KPCF2	GTATCGCCGTCTAGTTCTGC	KPCFR	GGTCGTGTTTCCCTTTAGCC	638	30	50	30	60	35	[80]
CARB-NDM	NDM-F	GGTTTGGCGATCTGGTTTTC	NDM-R	CGGAATGGCTCATCACGATC	621	30	52	40	50	35	[81]
CARB-OXA	OXA-F	GCGTGGTTAAGGATGAACAC	OXA-R	CATCAAGTTCAACCCAACCG	438	30	52	40	50	35	[81]
CARB-VIM	VIM-F	GATGGTGTTTGGTCGCATA	VIM-R	CGAATGCGCAGCACCAG	390	30	52	40	50	35	[81]
QnrA	QnrA-F	TCAGCAAGAGGATTTCTCA	QnrA-R	GGCAGCACTATTACTCCCA	627	45	48	45	45	30	[82]
QnrB	QnrB-F	GATCGTGAAAGCCAGAAAGG	QnrB-R	ACGATGCCTGGTAGTTGTCC	469	45	53	45	60	32	[83]
QnrS	QnrS-F	ACGACATTCGTCAACTGCAA	QnrS-R	TAAATTGGCACCCTGTAGGC	417	45	53	45	60	32	[83]

## Sheet: Table S2
Table S2. Genomic characteristics of the most resistant genes, with the identified antimicrobial resistance and virulence genes and plasmids.
Strain Code	Species	Site of origen	Genome size (Mbp)	Number of Contigs	N50 (Kbp)	Resistance Phenotypes	ARGs	AM Families	Plasmids	Virulence genes	Virulence function	GenBank Accession Number
LR13-01EC	Escherichia coli ST3541	Almoloya del Río (1)	4.99	148	123.9	CAZ-CTX-MEM-IMP-LVX-CIP	QnrS1, blaCTX-M-15, blaOXA-181	Quinolone, beta-lactam, carbapenem	ColRNAI, IncI1, IncFII, IncFIB(pB171)	LpfA, fimH, gad, ibeB, yijP, relA, aslA, dam	Long polar fimbriae, fimbriae H, Glutamate decarboxylase, invasion	SAMN31419015
LR14-01EC	Escherichia coli STND	Almoloya del Río (1)	5.2	168	113.6	CAZ-CTX-GM-NN-LVX-CIP	aac(6')Ib-cr, QnrB19, blaCTX-M-15	Aminoglycoside, quinolone, beta-lactam	ColKP3, IncX3, IncFIA	fimH, capU, raslA, relA, dam	Fimbriae H, Hexosyltransferase homolog, invasion	SAMN31419016
LR18-03CF	Citrobacter freundii STND	Ciénegas (Río Lerma) (3)	5.46	487	151.5	CAZ-CTX-MEM-IMP-NET-GM-NN-LVX-CIP	ARR-3, aac(6')Ib-cr, mph(A), sul1, QnrB4, blaDHA-1, blaCMY-70, blaCTX-M-15, blaOXA-1, catB3	Rifampicin, fluoroquinolone, aminoglycoside, macrolide, sulphonamide, quinolone, beta-lactam, phenicol	IncFIB(pB171), IncFIB(pHCM2), IncR	fimA, fimH, ppdD, relA, dam, yijP, dsbA	Fimbriae A, Fimbriae H, Type IV pilin PilA, invasion	SAMN31419017
LR33-15CF	Citrobacter freundii STND	Acámbaro (Río Lerma) (15)	5.38	194	143	CAZ-CTX-MEM-IMP-NN-LVX-CIP	ARR-3, aac(6')Ib-cr, mph(A), sul1, QnrB4, blaDHA-1, blaVIM, blaCMY-70, blaCTX-M-15, blaOXA-1, catB4	Rifampicin, fluoroquinolone, aminoglycoside, macrolide, sulphonamide, quinolone, beta-lactam, phenicol	IncFIB(pB171), IncFIB(pHCM2), Col(MG828), IncR	fimA, fimH, ppdD, relA, dam, yijP, dsbA	Fimbriae A, Fimbriae H, Type IV pilin PilA, invasion	SAMN31419018
LR53-19KP	Klebsiella pneumoniae STND	San Nicolás (Lago Chapala) (19)	5.6	190	199.1	CAZ-CTX-MEM-IMP-NET-GM-NN-LVX-CIP	aac(3)-IIa, aac(6')Ib-cr, strA, strB, fosA, sul2, dfrA14, QnrS1, oqxA, oqxB, QnrB66, tet(A), blaTEM-1B, blaCTX-M-15, blaOXA-1, blaOXA-232, blaSHV-11, catB4	Aminoglycoside, streptomycin, fosfomycin, sulphonamide, trimethoprim, quinolone, tetracycline, beta-lactam, phenicol	IncFII(K), IncR, IncFIB(K)	fimH, ppdD, dam	Fimbriae H, Type IV pilin PilA, invasion	SAMN31419019
LR34-17EC	Escherichia coli ST940	Presa Melchor Ocampo (17)	5.61	680	81.68	CAZ-CTX-GM-NN-LVX-CIP	ARR-3, aac(6')Ib-cr, aadA1, fosA, mph(A), sul1, dfrA17, QnrB19, tet(B), ampH, blaCTX-M-3, blaOXA-1, blaTEM-1B, catA1, catB3	Rifampicin, fluoroquinolone, aminoglycoside, fosfomycin, macrolide, sulphonamide, trimethoprim, tetracycline, beta-lactam, phenicol	ColRNAI	iss, gad, ompA, ibeB, relA, yijP, aslA	Increased serum survival, Glutamate decarboxylase, invasion	SAMN31419020
LR35-18EC	Escherichia coli STND	Presa Ticuitaco (18)	5.33	903	43.25	CAZ-CTX-GM-NN-LVX-CIP	ARR-3, aac(3)-IId, aac(6')Ib-cr, mph(A), sul1, dfrA1, QnrB4, tet(C), cphA7, blaCTX-M-15, blaOXA-232, catB8	Rifampicin, fluoroquinolone, aminoglycoside, macrolide, sulphonamide, trimethoprim, tetracycline, beta-lactam, phenicol	ColKP3	lpfA, ompA, ibeB, relA, yijP, aslA	Long polar fimbriae, invasion	SAMN31419021

## Sheet: Table S3
Table S3. Characteristics of the strains isolated from the Lerma River.																							Betalactamases genes			Carbapenemases genes				Quinolones genes
Sample	State	Sample site	Type of Body	Map site	GNB Type	WGS	Species	CAZ-R	CTX-R	MEM-R	IMP-R	NET-R	GM-R	NN-R	LVX-R	CIP-R	Sum-R	Betalactams	Quinolones	Aminoglycosides	N Category	MDR	CTX	SHV	TEM	VIM	NDM	OXA	KPC	QnrA	QnrB	QnrS	Aac(6´)-lb-cr	N ARGs	Resistance genes	ERIC
LR12-01CF	Mexico	Almoloya River	River	1	F	NO	C. freundii	0	1	0	1	0	0	1	1	1	5	2	2	1	3	1	1	0	0	0	0	0	0	0	1	0	0	2	CTX, QnrB	E
LR13-01EC	Mexico	Almoloya River	River	1	F	YES	E. coli STND	1	1	1	1	0	0	0	1	1	6	4	2	0	3	1	1	0	0	0	0	1	0	0	0	1	0	3	CTX, OXA, QnrS	J
LR14-01EC	Mexico	Almoloya River	River	1	F	YES	E. coli ST3541	1	1	0	0	0	1	1	1	1	6	2	2	2	3	1	1	0	0	0	0	0	0	0	1	0	1	3	CTX, QnrB, Aac(6´)-lb-cr	I
LR15-01RO	Mexico	Almoloya River	River	1	F	NO	R. ornithinolytica	0	1	0	0	0	0	0	0	1	2	1	1	0	2	0	1	0	0	0	0	0	0	0	1	0	0	2	CTX, QnrB	D
LR16-02KP	Mexico	Cienégas del Lerma	River	2	F	NO	K. pneumoniae	1	1	0	1	0	0	1	0	1	5	3	1	1	3	1	1	1	0	0	0	0	0	0	0	0	0	2	CTX, SHV	K
LR17-02PSP	Mexico	Cienégas del Lerma	River	2	NF	NO	Pseudomonas sp.	0	1	1	0	0	0	0	1	1	4	2	2	0	3	1	1	0	0	0	0	0	0	0	0	0	0	1	CTX	A
LR18-03CF	Mexico	Lerma River (Cienegas)	River	3	F	YES	C. freundii	1	1	1	1	0	0	1	1	1	7	4	2	1	3	1	1	0	0	0	0	0	0	0	1	0	0	2	CTX, QnrB	F
LR25-03EC	Mexico	Lerma River (Cienegas)	River	3	F	NO	E. coli	1	1	0	1	0	0	0	0	1	4	3	1	0	3	1	1	0	0	0	0	0	0	0	1	0	0	2	CTX, QnrS	H
LR26-03KP	Mexico	Lerma River (Cienegas)	River	3	F	NO	K. pneumoniae	1	1	1	1	0	0	1	1	1	7	4	2	1	3	1	1	1	0	0	0	0	0	0	1	0	0	3	CTX, SHV, QnrB	C
LR27-03KP	Mexico	Lerma River (Cienegas)	River	3	F	NO	K. pneumoniae	1	1	1	1	0	0	1	1	1	7	4	2	1	3	1	1	0	0	1	0	0	0	0	0	1	0	3	CTX, VIM, QnrS	G
LR28-04SM	Mexico	Antonio Alzate Dam	Dam	4	F	NO	S. marcescens	1	1	0	1	0	0	1	0	1	5	3	1	1	3	1	1	0	0	0	0	0	0	0	0	0	0	1	CTX	R
LR29-05CF	Mexico	Lake de Tepetitlan	Lake	5	F	NO	C. freundii	1	1	1	0	0	0	0	0	1	4	3	1	0	2	1	1	0	0	0	0	0	0	0	0	0	0	1	CTX	L
LR30-05KP	Mexico	Lake de Tepetitlan	Lake	5	F	NO	K. pneumoniae	0	1	0	1	0	0	0	0	0	2	2	0	0	1	0	1	1	0	0	0	0	0	0	0	0	0	2	CTX, SHV	N
LR31-05SM	Mexico	Lake de Tepetitlan	Lake	5	F	NO	S. marcescens	1	1	0	1	0	0	1	0	1	5	3	1	1	4	1	1	0	0	0	0	0	0	0	1	0	0	2	CTX, QnrB	M
LR32-06PP	Mexico	Lake Los Baños	Lake	6	NF	NO	P. putida	0	1	1	0	0	0	0	0	0	2	2	0	0	1	0	1	0	0	0	0	0	0	0	0	0	0	1	CTX	O
LR36-06PS	Mexico	Lake Los Baños	Lake	6	NF	NO	P. sihuiensis	0	1	0	0	0	0	0	0	0	1	1	0	0	1	0	1	0	0	0	0	0	0	0	0	0	0	1	CTX	S
LR37-07PP	Mexico	Juanacatlan Dam	Dam	7	NF	NO	P. putida	0	1	0	0	0	0	0	0	0	1	1	0	0	1	0	1	0	0	0	0	0	0	0	0	0	0	1	CTX	Q
LR38-07SM	Mexico	Juanacatlan Dam	Dam	7	F	NO	S. marcescens	0	1	0	0	0	0	1	0	0	2	1	0	1	2	0	1	0	0	0	0	0	0	0	0	0	0	1	CTX	M
LR39-08SM	Mexico	San Fernando Dam	Dam	8	NF	NO	S. marcescens	0	1	0	1	0	0	1	0	0	3	2	0	1	3	1	0	0	0	0	0	0	0	0	0	0	0	0	0	R
LR40-09PP	Michoacan	Tepuxtepec Dam	Dam	9	NF	NO	P. putida	1	1	1	1	0	0	0	1	1	6	4	2	0	3	1	1	0	0	0	0	0	0	0	1	1	0	3	CTX, QnrB, QnrS	C2
LR41-09PP	Michoacan	Tepuxtepec Dam	Dam	9	NF	NO	P. putida	1	1	1	1	0	0	1	1	1	7	4	2	1	4	1	1	0	0	0	0	0	0	0	1	0	0	2	CTX, QnrB	D2
LR42-09PP	Michoacan	Tepuxtepec Dam	Dam	9	NF	NO	P. putida	1	1	0	1	0	0	0	1	1	5	3	2	0	3	1	1	0	0	0	0	0	0	0	1	0	0	2	CTX, QnrB	D2
LR43-09PP	Michoacan	Tepuxtepec Dam	Dam	9	NF	NO	P. putida	1	1	1	0	0	0	0	1	1	5	3	2	0	3	1	1	0	0	0	0	0	0	0	1	0	0	2	CTX, QnrB	D2
LR44-10CF	Queretaro	San Pedro Dam	Dam	10	F	NO	C. freundii	0	1	0	1	0	0	1	0	0	3	2	0	1	3	1	1	0	0	0	0	0	0	0	0	0	0	1	CTX	F
LR46-10SM	Queretaro	San Pedro Dam	Dam	10	F	NO	S. marcescens	0	1	0	1	0	0	1	0	0	3	2	0	1	3	1	1	0	0	0	0	0	0	0	0	0	0	1	CTX	A1
LR45-10SM	Queretaro	San Pedro Dam	Dam	10	F	NO	S. marcescens	0	1	0	0	0	0	1	0	0	2	1	0	1	2	0	0	0	0	0	0	0	0	0	0	0	0	0	0	P
LR47-11EC	Guanajuato	Cebolletas Dam	Dam	11	F	NO	E. coli	1	1	1	0	0	1	1	0	1	6	3	1	2	3	1	1	0	0	0	0	0	0	0	1	0	1	3	CTX, QnrB, Aac(6´)-lb-cr	K1
LR48-11SM	Guanajuato	Cebolletas Dam	Dam	11	F	NO	S. marcescens	1	1	0	1	0	0	1	0	1	5	3	1	1	3	1	1	0	0	0	0	0	0	0	0	0	0	1	CTX	R
LR49-11SM	Guanajuato	Cebolletas Dam	Dam	11	F	NO	S. marcescens	1	1	0	1	0	0	1	1	1	6	3	2	1	3	1	1	0	0	0	0	0	0	0	1	0	0	2	CTX, QnrB	N1
LR51-12AP	Guanajuato	Solis Dam	Dam	12	NF	NO	A. pittii	1	1	1	0	0	1	0	0	1	5	3	1	1	3	1	1	0	0	0	0	0	0	0	1	0	0	2	CTX, QnrB	G1
LR50-12AP	Guanajuato	Solis Dam	Dam	12	NF	NO	A. pittii	1	1	0	0	0	0	0	0	1	3	2	1	0	2	0	1	0	0	0	0	0	0	0	1	0	0	2	CTX, QnrB	L1
LR52-12AP	Guanajuato	Solis Dam	Dam	12	NF	NO	A. pittii	0	1	1	1	0	0	0	0	0	3	3	0	0	1	0	0	0	0	0	0	0	0	0	0	0	0	0	0	A2
LR54-12CF	Guanajuato	Solis Dam	Dam	12	F	NO	C. freundii	1	1	0	1	0	0	1	1	1	6	3	2	1	3	1	1	0	0	0	0	0	0	0	1	0	0	2	CTX, QnrB	D1
LR55-12EC	Guanajuato	Solis Dam	Dam	12	F	NO	E. coli	1	1	0	0	0	0	1	0	0	3	2	0	1	2	0	1	0	0	0	0	0	0	0	0	0	0	1	CTX	H1
LR56-12EF	Guanajuato	Solis Dam	Dam	12	F	NO	E. fergusonii	1	1	0	1	0	1	1	1	1	7	3	2	2	3	1	1	0	0	0	0	0	0	0	1	0	1	3	CTX, QnrB, Aac(6´)-lb-cr	M1
LR57-13AP	Guanajuato	Iron Bridge	River	13	NF	NO	A. pittii	0	1	1	1	0	0	0	0	0	3	3	0	0	1	0	0	0	0	0	0	0	0	0	0	0	0	0	0	P1
LR58-14CF	Guanajuato	La Marimba Bridge	River	14	F	NO	C. freundii	0	1	1	1	0	0	0	1	1	5	3	2	0	3	1	0	0	0	0	0	1	0	0	0	0	0	1	OXA	Q1
LR60-14CF	Guanajuato	La Marimba Bridge	River	14	F	NO	C. freundii	0	1	1	1	0	0	0	1	1	5	3	2	0	3	1	0	0	0	0	0	1	0	0	0	0	0	1	OXA	Q1
LR59-14CF	Guanajuato	La Marimba Bridge	River	14	F	NO	C. freundii	0	1	0	0	0	0	0	1	1	3	1	2	0	2	0	0	0	0	0	0	1	0	0	0	0	0	1	OXA	Q1
LR33-15CF	Guanajuato	Lerma River (Acambaro)	River	15	F	YES	C. freundii STND	1	1	1	1	0	0	1	1	1	7	3	2	1	4	1	1	0	0	1	0	0	0	0	1	0	0	3	CTX, VIM, QnrB	C1
LR61-15KP	Guanajuato	Lerma River (Acambaro)	River	15	F	NO	K. pneumoniae	0	1	0	1	0	0	0	0	1	3	3	1	0	3	1	1	1	0	0	0	0	0	0	0	0	0	2	CTX, SHV	E1
LR62-15PSP	Guanajuato	Lerma River (Acambaro)	River	15	NF	NO	Pseudomonas sp.	0	1	1	1	0	0	0	1	1	5	3	2	0	3	1	1	0	0	0	0	0	0	0	1	1	0	3	CTX, QnrB, QnrS	I1
LR63-16KP	Guanajuato	Yuriria Dam	Dam	16	F	NO	K. pneumoniae	1	1	0	1	0	0	0	1	1	5	3	2	0	3	1	1	0	0	0	0	0	0	0	1	0	0	2	CTX, QnrB	F1
LR64-16PP	Guanajuato	Yuriria Dam	Dam	16	NF	NO	P. putida	1	1	0	1	0	0	0	1	1	5	3	2	0	3	1	1	0	0	0	0	0	0	0	1	0	0	2	CTX, QnrB	O1
LR34-17EC	Michoacan	Melchor Ocampo Dam	Dam	17	F	YES	E. coli ST940	1	1	0	0	0	1	1	1	1	6	2	2	0	3	1	1	0	1	0	0	1	0	0	1	0	1	5	CTX, QnrB, TEM, OXA	F2
LR65-17PA	Michoacan	Melchor Ocampo Dam	Dam	17	NF	NO	P. alcaligenes	1	1	1	1	0	0	0	0	0	4	4	0	0	2	0	1	0	0	0	0	0	0	0	0	0	0	1	CTX	B2
LR66-17PO	Michoacan	Melchor Ocampo Dam	Dam	17	NF	NO	P. otitidis	1	1	0	0	0	0	0	1	1	4	2	2	0	2	0	1	0	0	0	0	0	0	0	1	1	0	3	CTX, QnrB, QnrS	G2
LR67-18EC	Michoacan	Ticuitaco Dam	Dam	18	F	NO	E. coli	1	1	0	0	0	0	0	1	1	4	2	2	0	2	0	1	0	1	0	0	0	0	0	1	0	0	3	CTX, TEM, QnrB	E2
LR35-18EC	Michoacan	Ticuitaco Dam	Dam	18	F	YES	E. coli STND	1	1	0	0	0	1	1	1	1	6	2	2	2	3	1	1	0	0	0	0	1	0	0	1	0	1	4	CTX, QnrB, Aac(6´)-lb-cr, OXA	H2
LR68-19EC	Jalisco	Lake Chapala (San Nicolas)	Lake	19	F	NO	E. coli	1	1	0	0	0	0	0	1	1	4	2	2	0	2	0	1	0	0	0	0	0	0	0	1	1	0	3	CTX, QnrB, QnrS	J2
LR69-19KP	Jalisco	Lake Chapala (San Nicolas)	Lake	19	F	NO	K. pneumoniae	1	1	1	1	1	1	1	1	1	9	4	2	3	3	1	1	1	1	0	0	0	0	0	1	1	1	6	CTX, SHV, TEM, QnrB, QnrS, Aac(6´)-lb-cr	I2
LR53-19KP	Jalisco	Lake Chapala (San Nicolas)	Lake	19	F	YES	K. pneumoniae STND	1	1	1	1	1	1	1	1	1	9	4	2	3	3	1	1	1	1	0	0	1	0	0	1	1	1	7	CTX, SHV, TEM, QnrB, QnrS, Aac(6´)-lb-cr, OXA	I2
LR70-19PP	Jalisco	Lake Chapala (San Nicolas)	Lake	19	NF	NO	P. putida	0	0	1	1	0	0	0	0	0	2	2	0	0	1	0	1	0	0	0	0	0	0	0	0	0	0	1	CTX	L2
LR71-19PSP	Jalisco	Lake Chapala (San Nicolas)	Lake	19	NF	NO	Pseudomonas sp.	1	1	1	1	0	0	0	0	0	4	4	0	0	1	0	1	0	0	0	0	0	0	0	0	0	0	1	CTX	K2
LR72-20PO	Jalisco	Lago Chapala	Lake	20	NF	NO	P. otitidis	0	1	1	1	0	0	0	0	0	3	3	0	0	1	0	1	0	0	0	0	0	0	0	0	0	0	1	CTX	O2
LR73-20PO	Jalisco	Lago Chapala	Lake	20	NF	NO	P. otitidis	0	1	1	1	0	0	0	0	0	3	3	0	0	2	0	1	0	0	0	0	0	0	0	0	0	0	1	CTX	O2
LR74-20PO	Jalisco	Lago Chapala	Lake	20	NF	NO	P. otitidis	0	1	1	0	0	0	0	0	0	2	2	0	0	1	0	1	0	0	0	0	0	0	0	0	0	0	1	CTX	P2
LR75-20PP	Jalisco	Lago Chapala	Lake	20	NF	NO	P. putida	0	1	0	0	0	0	0	0	0	1	1	0	0	1	0	1	0	0	0	0	0	0	0	0	0	0	1	CTX	M2
LR76-20RO	Jalisco	Lago Chapala	Lake	20	F	NO	R. ornithinolytica	1	1	0	0	0	0	1	1	1	5	2	2	1	3	1	1	0	0	0	0	0	0	0	1	0	0	2	CTX, QnrB	N2
